# Supplementary material for: Verticality Perceptions Associate with Postural Control and Functionality in Stroke Patients
Source: PLoS One. 2016 Mar 8;11(3):e0150754. doi: 10.1371/journal.pone.0150754 (PMC4783020; doi:10.1371/journal.pone.0150754)
Supplement: S1 File — (XLSX) [file pone.0150754.s001.xlsx]

## Sheet: Sheet1
														EOSS Upright position								EOSS Sitting position								EOUS Upright position								EOUS Sitting position								ECSS Upright position
Subjects	Age	Gender (1 = M; 2 = F)	Years of study	NIHSS	Barthel Index	MMSE	FIM	ABMS	Scale for Contraversive Pushing	SVProll	SVPpitch	HVroll	HVpitch	Amplitude Pitch plane	Amplitude Roll plane	Mean Displacement Pitch plane	Mean Displacement Roll plane	Trajectory Pitch plane	Trajectory Roll plane	Speed Pitch plane	Speed Roll plane	Amplitude Pitch plane	Amplitude Roll plane	Mean Displacement Pitch plane	Mean Displacement Roll plane	Trajectory Pitch plane	Trajectory Roll plane	Speed Pitch plane	Speed Roll plane	Amplitude Pitch plane	Amplitude Roll plane	Mean Displacement Pitch plane	Mean Displacement Roll plane	Trajectory Pitch plane	Trajectory Roll plane	Speed Pitch plane	Speed Roll plane	Amplitude Pitch plane	Amplitude Roll plane	Mean Displacement Pitch plane	Mean Displacement Roll plane	Trajectory Pitch plane	Trajectory Roll plane	Speed Pitch plane	Speed Roll plane	Amplitude Pitch plane	Amplitude Roll plane	Mean Displacement Pitch plane	Mean Displacement Roll plane
1	83	1	5	3	34	27	73	15	0	0.455	1.74	-7.605	7.56333									18.35	6.12	-3.89	1.05	69.45	39.74	0.78	0.45									7.32	2.16	-3.78	0.12	42.83	22.62	0.73	0.38
2	72	1	4	1	100	28	115	20	0	0.705	-3.631	12.316	4.23	2.42	3.62	-0.18	-1.45	38.7	34.57	0.43	0.39	0.85	0.93	0.05	0.4	30.51	22.27	0.34	0.25	3.77	4.15	0.15	0.4	70	72.28	0.79	0.81	2.58	0.74	-1.64	0.29	9.07	7.34	0.1	0.08	2.91	3.44	-1.38	-0.61
3	62	1	8	2	96	27	109	20	0	0.096	1.822	4.616	16.722	1.12	1.18	-0.16	0.67	33.49	23.33	0.38	0.26	1.02	0.37	-0.5	0.19	12.66	7.24	0.14	0.08	2.91	2.65	0.28	-0.44	49.91	47.57	0.56	0.53	1.58	0.71	-0.67	0.2	13.75	10.32	0.15	0.12	1.46	1.4	0.29	0.3
4	56	2	8	0	95	27	122	20	0	1.07	-1.92667	7.619	4	2.78	2.7	-0.3	0.24	45.61	27.32	0.51	0.31	1.12	0.76	-0.65	-0.08	19.25	12.28	0.22	0.14	2.47	4.02	0.49	-0.57	58.67	55.18	0.66	0.62	4.62	0.97	-2.86	0.13	25.92	12.39	0.29	0.14	3.16	2.61	-0.77	0.6
5	46	1	15	6	61	29	93	12	0.5	0.28	-3.458	-3.552	-2.208									0.58	0.64	-0.12	-0.31	13.45	8.22	0.15	0.09									2.54	1.61	-1.25	-1.11	33.09	17.16	0.37	0.19
6	66	1	4	0	100	28	125	20	0	1.834	-3.068	-0.64	7.2	3.56	1.49	1.15	0.71	28.29	23.27	0.32	0.26	2.53	1.26	-0.54	-0.19	61	38.57	0.69	0.43	4.2	4.2	0.63	-0.25	59.09	69.63	0.66	0.78	3.88	1.34	-1.37	-0.08	71.69	32.45	0.81	0.36	3.5	1.88	0.41	-0.12
7	77	2	0	3	67	20	92	17	0	1.87	3.97667	-1.34	3.788									1.64	0.61	-0.78	-0.21	38.2	14.67	0.43	0.16									1.92	1.76	-0.96	-0.18	66.99	24.42	0.75	0.27
8	62	1	4	11	56	28	82	14	1.25	0.92	-1.27	-10.81	7.008									14.01	5.91	1.29	0.25	89.13	42.49	1	0.48									1.56	2.49	-1.06	-1.62	39.86	40.7	0.45	0.46
9	68	1	5	0	100	29	126	20	0	0.3	-3.514	2.436	2.45	1.42	1.07	0.63	-0.33	23.24	15.88	0.26	0.18	0.92	1.05	0.23	0.68	15.19	9.61	0.17	0.11	3.44	2.6	-0.28	0.22	56.95	47.04	0.64	0.53	1.91	0.93	-1.09	-0.35	15.68	12.46	0.18	0.14	2.36	1.16	-1.33	0.28
10	73	2	4	3	57	27	87	15	0.25	-0.366	3.091	0.41	7.424	2.79	2.22	-0.17	0.46	89.07	43.96	1	0.49	1.71	1.16	0.14	0.12	59.14	36.46	0.66	0.41									1.79	0.58	-1.01	0.16	46.43	37.35	0.52	0.42	3.47	3.7	-0.41	0.52
11	59	2	4	1	90	26	112	19	0	-0.098	0.816	5.319	-2.556	1.41	1.37	0.15	-0.34	21.39	19.75	0.24	0.22	0.65	0.6	0.16	-0.27	12.31	6.74	0.14	0.08	2.7	3.31	-0.11	-0.6	49.15	57.44	0.55	0.65	1.04	1.05	0.58	-0.26	16.73	11	0.19	0.12	1.39	2.04	-0.24	-0.14
12	37	1	4	0	100	29	122	20	0	0.386	-3.3	1.541	0.988	3.64	3.63	-0.31	-0.86	66.1	49.25	0.74	0.55	1.04	1.61	-0.4	-0.44	29.99	13.22	0.34	0.15	5.05	3.05	-0.19	-0.04	78.1	44.24	0.88	0.5	3.23	2.49	-1.57	-0.36	80.44	114.73	0.9	1.29	3.75	4.97	0.2	0.35
13	83	1	4	2	97	26	118	20	0	-0.066	0.472	0.21	-11.0511	3.18	1.91	-0.26	0.1	62.8	32.89	0.71	0.37									8.73	8.94	0.64	-0.43	131.56	87.41	1.48	0.98	1.18	0.55	-0.05	0	42.76	14.41	0.48	0.16	3.21	1.98	-1.05	-0.46
14	81	1	5	0	100	27	122	20	0	-0.8	-4.844	4.24	-0.746	1.62	1.06	-0.13	0.15	29.36	19.24	0.33	0.22	1.95	1.21	-0.95	0.74	41.55	11.34	0.47	0.13	3.93	6.86	-0.39	-0.29	78.99	87.93	0.89	0.99	3.08	1.11	-1.35	0.05	42.88	18.43	0.48	0.21	1.8	1.51	0.89	0.37
15	57	2	4	0	91	25	111	18	0	0.977	-2.128	12.82	-2.136	2.34	1.39	-0.98	-0.56	35.76	20.69	0.4	0.23	4.34	0.72	-2.32	0.07	19.92	11.26	0.22	0.13									3.64	1.54	-1.57	0.9	28.31	16.27	0.32	0.18	3.67	2.89	-0.35	-0.88
16	70	1	0	0	100	23	126	20	0	0.44	2.982	-4.826	-3.426	1.92	1.28	0.72	0.27	52.8	19.81	0.59	0.22	2.08	1.23	0.22	0.07	78.11	23.83	0.88	0.27	4.88	6.37	-0.16	-0.23	65.4	64.41	0.73	0.72	3.3	3.32	-0.25	0.48	71.1	43.76	0.8	0.49	1.19	2.29	-0.61	0.26
17	74	1	4	7	30	27	66	9	0.5	3.72	-2.755	-5.188	13.776									2.09	1.23	-0.85	-0.19	24.21	21.44	0.27	0.24									16.19	4.54	-0.29	-0.25	76.58	48.93	0.86	0.55
18	72	1	2	2	85	25	102	19	0	-1.5	-0.62	-10.332	7.48	1.75	2.32	-0.68	0.47	16.42	29.48	0.18	0.33	4.12	2.17	-2.1	-1.26	15.57	6.27	0.17	0.07									4.53	0.89	-2.61	-0.17	19.08	6.38	0.21	0.07	2.69	3.52	0.13	-2.12
19	72	1	2	3	92	25	112	18	0	-1.523	3.022	-5.148	10.546	2.93	2.17	0.16	0.29	35.35	24.86	0.4	0.28	2.13	0.86	-1.29	-0.33	91.48	57.32	1.02	0.64	4.1	4.75	-1.46	-1.41	74.07	83.06	0.83	0.93									4.57	3.21	-1.45	-0.36
20	70	1	4	0	100	26	124	20	0	0.21	-0.64	-2.156	0.46	1.48	1.84	-0.72	0.11	28.65	29.5	0.32	0.33	0.77	0.56	0.34	-0.31	10.83	4.92	0.12	0.06									0.67	0.49	-0.15	-0.22	15.95	7.25	0.18	0.08	2.6	6.15	-1.02	-0.27
21	66	1	4	0	100	27	126	20	0	0.38	0.942	-3.89	12.646	2.35	2.11	0.05	0.2	25.12	19.48	0.28	0.22	1.02	0.78	-0.36	0.42	19.91	12.49	0.22	0.14	3.84	3.63	-0.06	0.16	55.62	51.45	0.62	0.58	1.21	1.35	-0.34	-0.46	25.6	15.8	0.29	0.18	3.28	1.25	-1.05	-0.14
22	80	1	3	10	30	25	63	8	0.25	4.381	-9.12	-28.012	1.19									4.45	2.24	0.25	-0.24	32.85	23.69	0.37	0.27									4.65	7.45	1.02	0.9	55.98	27.4	0.63	0.31
23	52	1	11	0	100	28	121	20	0	-0.454	1.188	-5.60667	3.926	3.15	1.61	1.63	-1.04	30.34	18.82	0.34	0.21	1.39	0.26	0.72	0.15	17.32	4.13	0.19	0.05	5.58	4.89	1.69	-0.28	61.88	59.48	0.7	0.67	2.65	1.37	1.28	-0.83	15.05	6.74	0.17	0.08	4.85	1.31	2.46	0.36
24	58	1	2	1	100	25	126	20	0	-1.482	2.948	0.606	7.222	2.2	2.39	0.88	0.1	47.13	34.7	0.53	0.39	1.69	1.02	-0.79	-0.4	38.46	24.3	0.43	0.27	3.3	3.61	0.41	0.09	98.93	54.71	1.11	0.61	5.13	3.33	-3.04	0.27	90.51	76.71	1.02	0.86	5.93	2.87	3.67	-0.05
25	49	1	8	1	92	27	102	20	0	1.908	3.192	-1.368	3.154	3.1	2.26	-0.21	1.08	45.74	41.56	0.51	0.47	0.94	0.78	-0.46	0.28	24.73	14.65	0.28	0.16	3.78	3.14	-0.62	0.1	86.98	80.87	0.98	0.91	1.17	1.1	0.14	0.41	31.98	13.04	0.36	0.15	1.81	3.07	0.56	-0.47
26	71	2	4	5	81	25	99	14	0	2.339	3.209	-8.04333	-1.49333									4.03	1.57	-0.19	0.31	47.91	56.95	0.54	0.64									1.74	2.01	-0.7	0.21	35.31	54.5	0.4	0.61
27	31	2	11	0	100	30	124	20	0	1.192	-0.75	-0.244	3.572	1.92	1.55	-0.01	0.42	29.45	21.31	0.33	0.24	1.54	0.82	0.92	0.39	10.33	7.34	0.12	0.08	4.22	4.64	-0.81	0.4	76.34	73.84	0.86	0.83	1.4	1.51	0.86	0.5	11.52	11.79	0.13	0.13	2.18	1.52	-1.27	0.62
28	53	1	11	4	67	30	85	18	0.25	0.236	-1.294	-11.776	-2.314									0.89	1.01	-0.59	-0.53	9.37	7.17	0.11	0.08									1.55	2.17	-0.05	-1.16	11.7	9.24	0.13	0.1
29	48	1	7	0	100	27	124	20	0	1.472	-1.108	-0.316	1.06	2.47	1.67	-0.57	0.08	29.36	30.32	0.33	0.34	0.53	0.66	0.1	0.34	16.75	8.28	0.19	0.09	4.07	2.24	0.81	-0.23	59.77	41.87	0.67	0.47	1.4	2.16	-0.13	1.04	69.84	67.04	0.78	0.75	3.23	2.57	1.61	0.32
30	74	2	4	0	76	25	104	18	0	1.00667	2.59667	1.954	10.466	2.84	2.54	0.1	0.46	58.83	37.07	0.66	0.42	2.14	1.46	0.45	-0.16	68.9	48.91	0.77	0.55									2.09	2.04	1.27	1.34	23.2	23.67	0.26	0.27	4.99	4.6	0.02	0.91
31	53	2	4	2	92	25	106	20	0	-0.887	5.607	-0.86	1.772	1.9	2	0.47	0.34	35.63	22.42	0.4	0.25	3	0.63	-1.88	-0.05	31.67	15.38	0.36	0.17	4.15	7.91	-0.96	-5.06	90.57	55.53	1.02	0.62	5.08	2.41	-2.21	0.36	42.84	24.4	0.48	0.27	2.65	1.61	-0.81	0.16
32	68	2	0	0	94	22	117	20	0	0.22	0.732	11.84	-2.44	3.16	2.57	0.23	-0.09	60.23	32.95	0.68	0.37	0.96	0.27	0.37	-0.07	73.61	26.41	0.82	0.3	6.51	9.62	-0.89	4	183.77	144.86	2.06	1.63	0.59	0.19	-0.01	-0.02	26.77	7.65	0.3	0.09	7.75	6.32	-1.13	4.2
33	77	2	4	3	84	26	96	20	0	1.00333	1.2	-5.354	6.152	2.94	1.88	-1.58	-0.57	24.72	23.95	0.28	0.27	3.86	1.23	-2.81	0.61	17.32	8.88	0.19	0.1	3.73	5.27	-2.04	-2.63	79.24	75.43	0.89	0.85	2.96	2.02	-2.46	0.55	15.72	10.85	0.18	0.12	2.3	2.32	-0.13	0.89
34	65	2	5	0	100	27	126	20	0	-0.014	-1.388	-2.45	3.06	2.35	1.23	0.22	-0.29	24.81	17.4	0.28	0.2	1.5	1.22	-1.03	-0.45	13.56	8.14	0.15	0.09	3.68	2.81	-0.1	-0.23	56.25	50.81	0.63	0.57	0.76	0.9	0.35	-0.22	12.65	8.43	0.14	0.09	2.69	1.37	1.13	-0.09
35	51	2	9	0	100	28	125	20	0	2.13	2.406	-1.92	9.176	2.74	4.99	-0.03	-0.65	43.35	37.88	0.49	0.43	1.12	0.73	-0.52	0.12	43.96	28.48	0.49	0.32	4.59	3.45	-0.79	0.01	46.93	41.55	0.53	0.47	1.87	1.01	-0.89	-0.61	87.56	49.42	0.98	0.56	4.69	3.82	2.07	0.01
36	66	2	4	3	46	27	77	10	0.25	1.568	-0.806	-7.417	0.604									5.46	2.24	2.95	1.01	40.34	25.83	0.45	0.29									4.25	3.21	2.25	2.12	36.1	27.58	0.41	0.31
37	74	2	5	2	62	30	95	15	0	1.262	2.428	1.654	-1.15									4.73	2.28	0.23	0.12	50.74	27.33	0.57	0.31									7.63	2.55	2.23	-0.33	61.57	32.23	0.69	0.36
38	77	1	4	1	76	25	104	19	0	-0.308	4.272	2.86	7.548									0.53	0.73	0.02	0.26	15.27	42.81	0.17	0.48									1.25	0.7	-0.16	0.27	39.78	20.2	0.44	0.23
39	77	1	0	0	72	20	99	17	0	0.026	-4.516	-4.93	5.55	2.3	3.6	-0.76	-0.08			0.52	0.48	1.38	1.17	0.3	-0.84	28.45	12.41	0.32	0.14									1.85	1.08	0.19	-0.34	39.82	17.54	0.45	0.2	2.5	3.08	0.67	-0.53
40	73	1	8	3	58	27	92	15	0.5	1.176	-7.576	-6.724	4.965									2.74	1.04	-0.23	-0.4	148.44	72.3	1.66	0.81									4.55	2.52	-1.26	-0.23	313.38	190.58	3.5	2.13
41	69	1	4	2	88	25	102	19	0	0.292	-0.981	-1.178	2.962	3.48	2.74	-2.06	-1.75			0.66	0.35	2.54	0.68	-1.3	-0.19	48.91	23.63	0.55	0.27	8.64	8.3	-0.63	-0.6	137.3	117.98	1.54	1.33	2.84	3.27	-1.54	-0.61	38.53	24.95	0.43	0.28	3.97	6.82	-0.34	0.18
42	56	2	15	0	100	29	124	20	0	1.186	-0.615	-2.647	4.235	1.95	1.1	-0.72	0.01			0.31	0.13	2.28	1.41	-0.84	0.21	38.25	33.51	0.43	0.38	4.01	3.31	-0.53	-1.23	76.6	55.15	0.86	0.62	1.33	1.23	-0.6	0.71	14.41	11.69	0.16	0.13	2.2	1.22	-0.54	0.18
43	60	2	4	3	61	25	84	16	0	-0.238	-2.108	6.022	-15.164	4.07	4	-1.38	-0.36			0.54	0.55	1.23	0.9	0.54	-0.55	26.32	20.88	0.3	0.23									2.95	2.44	-1.25	-0.79	38.72	22.16	0.44	0.25	6.9	4.42	1.26	0.62
44	40	1	5	2	92	27	113	18	0.5	-2.444	-0.716	4.81	4.754	4.81	5.1	2.91	-2.39			0.48	0.61	1.4	3.83	0.35	1.28	17.71	18.06	0.2	0.2									1.72	3.25	0.21	1.05	22.49	22.9	0.25	0.26	3.16	3.9	1.41	-2.34
45	72	2	2	0	100	24	125	20	0	0.604	0.252	6.518	1.698	1.96	1.46	0.93	0.53			0.38	0.15	1.73	0.89	-0.97	0.29	33.47	19.63	0.38	0.22	3.76	4.14	0.9	0.59	77.32	78.36	0.87	0.88	2.56	0.84	-1.01	-0.46	26.93	15.04	0.3	0.17	3.5	1.13	-0.2	0.19
[truncated: 28 more columns]
